# Supplementary material for: Study of Mathematical Models Describing the Thermal Decomposition of Polymers Using Numerical Methods
Source: Polymers (Basel). 2025 Apr 27;17(9):1197. doi: 10.3390/polym17091197 (PMC12073326; doi:10.3390/polym17091197)
Supplement: Supplementary file 1 [file polymers-17-01197-s001.zip]

Archive with 6 entries (6 files):
- Supplementary Materials_1.pdf
- Supplementary Materials_2.pdf
- Supplementary Materials_3.pdf
- Supplementary Materials_4.pdf
- Supplementary Materials_5.pdf
- Supplementary Materials_6.pdf
